# Supplementary material for: Obese rats intervened with Rhizoma coptidis revealed differential gene expression and microbiota by serum metabolomics
Source: BMC Complement Med Ther. 2021 Aug 11;21:208. doi: 10.1186/s12906-021-03382-3 (PMC8359625; doi:10.1186/s12906-021-03382-3)
Supplement: Supplementary file 1 — Additional file 1: Supplementary Materials and Methods. Supplementary Table 1. The diet composition on normal chow diet and high-fat diet. Supplementary Table 2. UPLC elution gradient for optimized UPLC-MS methods, ESI+. A is 99.9/0.1 water/formic acid and B is 99.9/0.1 acetonitrile/formic acid. Supplementary Table 3. Pre-administration: the of results the apparent indexes and serum biochemical indexes (\documentclass[12pt]{minimal} \usepackage{amsmath} \usepackage{wasysym} \usepackage{amsfonts} \usepackage{amssymb} \usepackage{amsbsy} \usepackage{mathrsfs} \usepackage{upgreek} \setlength{\oddsidemargin}{-69pt} \begin{document}$$\overline{x} \pm s$$\end{document}x¯±s). Supplementary Table 4. After dosing: the of results the apparent indexes and serum biochemical indexes (\documentclass[12pt]{minimal} \usepackage{amsmath} \usepackage{wasysym} \usepackage{amsfonts} \usepackage{amssymb} \usepackage{amsbsy} \usepackage{mathrsfs} \usepackage{upgreek} \setlength{\oddsidemargin}{-69pt} \begin{document}$$\overline{x} \pm s$$\end{document}x¯±s). Supplementary Table 5. After dosing: the of results amount of food ingested. Supplementary Table 6. The differences metabolites and association pathways of the Control and Model groups. Supplementary Table 7. The differences metabolites and association pathways of the RC and Model groups. Supplementary Figure 1. HPLC fingerprint of the RC decoction. (A) HPLC-UV chromatogram of Batch A. (B) HPLC-UV chromatogram of Batch B. Peaks were detected at 345nm (1, coptisine; 2, palmatine; 3, berberine hydrochloride). Supplementary Figure 2. The chromatograms of the serum sample of the rats in positive mode. (A) Typical TIC chromatogram obtained from the same serum sample of the rats with positive mode. (B) Typical BPI chromatogram obtained from the same serum sample of the rats with positive mode. Supplementary Figure 3. Identification of a potential marker. MS/MS spectrum; the collision energy was 20eV~30eV. Supplementary Figure 4. The pathwa [file 12906_2021_3382_MOESM1_ESM.zip]

Archive with 3 entries (3 files):
- Supplementary InformationR5.docx
- Supplementary Table 6.xlsx
- Supplementary Table 7.xlsx
