# Supplementary material for: Obese rats intervened with Rhizoma coptidis revealed differential gene expression and microbiota by serum metabolomics
Source: BMC Complement Med Ther. 2021 Aug 11;21:208. doi: 10.1186/s12906-021-03382-3 (PMC8359625; doi:10.1186/s12906-021-03382-3)
Supplement: Supplementary file 1 — Additional file 1: Supplementary Materials and Methods. Supplementary Table 1. The diet composition on normal chow diet and high-fat diet. Supplementary Table 2. UPLC elution gradient for optimized UPLC-MS methods, ESI+. A is 99.9/0.1 water/formic acid and B is 99.9/0.1 acetonitrile/formic acid. Supplementary Table 3. Pre-administration: the of results the apparent indexes and serum biochemical indexes (\documentclass[12pt]{minimal} \usepackage{amsmath} \usepackage{wasysym} \usepackage{amsfonts} \usepackage{amssymb} \usepackage{amsbsy} \usepackage{mathrsfs} \usepackage{upgreek} \setlength{\oddsidemargin}{-69pt} \begin{document}$$\overline{x} \pm s$$\end{document}x¯±s). Supplementary Table 4. After dosing: the of results the apparent indexes and serum biochemical indexes (\documentclass[12pt]{minimal} \usepackage{amsmath} \usepackage{wasysym} \usepackage{amsfonts} \usepackage{amssymb} \usepackage{amsbsy} \usepackage{mathrsfs} \usepackage{upgreek} \setlength{\oddsidemargin}{-69pt} \begin{document}$$\overline{x} \pm s$$\end{document}x¯±s). Supplementary Table 5. After dosing: the of results amount of food ingested. Supplementary Table 6. The differences metabolites and association pathways of the Control and Model groups. Supplementary Table 7. The differences metabolites and association pathways of the RC and Model groups. Supplementary Figure 1. HPLC fingerprint of the RC decoction. (A) HPLC-UV chromatogram of Batch A. (B) HPLC-UV chromatogram of Batch B. Peaks were detected at 345nm (1, coptisine; 2, palmatine; 3, berberine hydrochloride). Supplementary Figure 2. The chromatograms of the serum sample of the rats in positive mode. (A) Typical TIC chromatogram obtained from the same serum sample of the rats with positive mode. (B) Typical BPI chromatogram obtained from the same serum sample of the rats with positive mode. Supplementary Figure 3. Identification of a potential marker. MS/MS spectrum; the collision energy was 20eV~30eV. Supplementary Figure 4. The pathwa [file 12906_2021_3382_MOESM1_ESM.zip › Supplementary Table 6.xlsx]

## Sheet: supplementary Table 6
Supplementary Table 6.
The differences metabolites and association pathways of the Control and Model groups
pathway_name	pathway_source	num_overlapping_metabolites	overlapping_metabolites	num_all_pathway_metabolites	P_metabolites	Q_metabolites	potential biomakers
Alpha Linolenic Acid and Linoleic Acid Metabolism	SMPDB	11	HMDB02226;HMDB02925;HMDB03073;HMDB01388;HMDB06528;HMDB01043;HMDB01976;HMDB00673;HMDB02177;HMDB01999;HMDB02183	17 (18)	2.37e-11	9.39e-08	Linoleic acid,Eicosapentaenoic acid,Arachidonic acid
Biosynthesis of unsaturated fatty acids - Homo sapiens (human)	KEGG	14	HMDB00220;HMDB05060;HMDB02226;HMDB02925;HMDB03073;HMDB01388;HMDB02212;HMDB06528;HMDB01043;HMDB00673;HMDB00827;HMDB00207#HMDB00573;HMDB01999;HMDB02183	32 (54)	4.71e-11	9.39e-08	Linoleic acid,Eicosapentaenoic acid,Arachidonic acid,Palmitic acid
retinol biosynthesis	HumanCyc	12	HMDB03648;HMDB03229;HMDB00827;HMDB03073;HMDB01388;HMDB02212;HMDB01043;HMDB00220;HMDB00673;HMDB00207#HMDB00573;HMDB01999;HMDB02183	23 (39)	9.36e-11	1.24e-07	Linoleic acid,Eicosapentaenoic acid,Arachidonic acid,Palmitic acid
Free fatty acid receptors	Reactome	11	HMDB00220;HMDB02226;HMDB00827;HMDB03073;HMDB01388;HMDB06528;HMDB03229;HMDB02925;HMDB00207#HMDB00573;HMDB01999;HMDB02183	20 (24)	2.84e-10	2.83e-07	Eicosapentaenoic acid,Palmitic acid
fatty acid activation	HumanCyc	11	HMDB03229;HMDB00827;HMDB03073;HMDB01388;HMDB02212;HMDB01043;HMDB00220;HMDB00673;HMDB00207#HMDB00573;HMDB01999;HMDB02183	23 (40)	2.02e-09	1.61e-06	Linoleic acid,Eicosapentaenoic acid,Arachidonic acid,Palmitic acid
Incretin synthesis_ secretion_ and inactivation	Wikipathways	10	HMDB00220;HMDB02226;HMDB02925;HMDB03073;HMDB01388;HMDB06528;HMDB03229;HMDB00207#HMDB00573;HMDB01999;HMDB02183	19 (22)	3.48e-09	2.31e-06	Eicosapentaenoic acid,Palmitic acid
the visual cycle I (vertebrates)	HumanCyc	13	HMDB03648;HMDB03229;HMDB00827;HMDB03073;HMDB01388;HMDB02212;HMDB01043;HMDB00220;HMDB00801;HMDB00673;HMDB00207#HMDB00573;HMDB01999;HMDB02183	42 (68)	3.69e-08	1.84e-05	Linoleic acid,Eicosapentaenoic acid,Arachidonic acid
sphingosine and sphingosine-1-phosphate metabolism	HumanCyc	13	HMDB01551;HMDB03229;HMDB00827;HMDB03073;HMDB01388;HMDB02212;HMDB01043;HMDB00220;HMDB00801;HMDB00673;HMDB00207#HMDB00573;HMDB01999;HMDB02183	42 (69)	3.69e-08	1.84e-05	Linoleic acid,Eicosapentaenoic acid,Arachidonic acid
triacylglycerol degradation	HumanCyc	12	HMDB03229;HMDB00827;HMDB03073;HMDB01388;HMDB02212;HMDB01043;HMDB00220;HMDB00801;HMDB00673;HMDB00207#HMDB00573;HMDB01999;HMDB02183	37 (66)	7.17e-08	2.6e-05	Linoleic acid,Eicosapentaenoic acid,Arachidonic acid,Palmitic acid
phospholipases	HumanCyc	12	HMDB03229;HMDB00827;HMDB03073;HMDB01388;HMDB02212;HMDB01043;HMDB00220;HMDB00801;HMDB00673;HMDB00207#HMDB00573;HMDB01999;HMDB02183	37 (64)	7.17e-08	2.6e-05	Linoleic acid,Eicosapentaenoic acid,Arachidonic acid,Palmitic acid
sphingomyelin metabolism/ceramide salvage	HumanCyc	12	HMDB03229;HMDB00827;HMDB03073;HMDB01388;HMDB02212;HMDB01043;HMDB00220;HMDB00801;HMDB00673;HMDB00207#HMDB00573;HMDB01999;HMDB02183	37 (65)	7.17e-08	2.6e-05	Linoleic acid,Eicosapentaenoic acid,Arachidonic acid
Regulation of lipid metabolism by Peroxisome proliferator-activated receptor alpha (PPARalpha)	Reactome	5	HMDB01388;HMDB00673;HMDB01043;HMDB01999;HMDB00220	5 (5)	2.62e-07	7.47e-05	Linoleic acid,Eicosapentaenoic acid,Arachidonic acid,Palmitic acid
YAP1- and WWTR1 (TAZ)-stimulated gene expression	Wikipathways	5	HMDB01388;HMDB00673;HMDB01043;HMDB01999;HMDB00220	5 (5)	2.62e-07	7.47e-05	Linoleic acid,Eicosapentaenoic acid,Arachidonic acid,Palmitic acid
RORA activates gene expression	Wikipathways	5	HMDB00220;HMDB00673;HMDB01999;HMDB01043;HMDB01388	5 (6)	2.62e-07	7.47e-05	Linoleic acid,Eicosapentaenoic acid,Arachidonic acid,Palmitic acid
Circadian Clock	Wikipathways	5	HMDB00220;HMDB00673;HMDB01999;HMDB01043;HMDB01388	6 (7)	1.51e-06	0.000354	Linoleic acid,Eicosapentaenoic acid,Arachidonic acid,Palmitic acid
Activation of gene expression by SREBF (SREBP)	Wikipathways	5	HMDB00220;HMDB00673;HMDB01999;HMDB01043;HMDB01388	6 (6)	1.51e-06	0.000354	Linoleic acid,Eicosapentaenoic acid,Arachidonic acid,Palmitic acid
BMAL1-CLOCK_NPAS2 activates circadian gene expression	Wikipathways	5	HMDB00220;HMDB00673;HMDB01999;HMDB01043;HMDB01388	6 (7)	1.51e-06	0.000354	Linoleic acid,Eicosapentaenoic acid,Arachidonic acid,Palmitic acid
Class A/1 (Rhodopsin-like receptors)	Reactome	13	HMDB00220;HMDB03229;HMDB00827;HMDB02226;HMDB03073;HMDB01388;HMDB06528;HMDB00715;HMDB01954;HMDB02925;HMDB00207#HMDB00573;HMDB01999;HMDB02183	66 (80)	1.09e-05	0.00242	Eicosapentaenoic acid,Palmitic acid
Mitochondrial biogenesis	Wikipathways	5	HMDB00220;HMDB00673;HMDB01999;HMDB01043;HMDB01388	8 (9)	1.3e-05	0.00273	Linoleic acid,Eicosapentaenoic acid,Arachidonic acid,Palmitic acid
Metabolism of fat-soluble vitamins	Reactome	8	HMDB03648;HMDB03822;HMDB00827;HMDB01892;HMDB00220;HMDB36565;HMDB00673;HMDB00207#HMDB00573	25 (41)	1.42e-05	0.00282	Linoleic acid,Palmitic acid
Retinoid metabolism and transport	Reactome	7	HMDB03648;HMDB03822;HMDB00827;HMDB00220;HMDB36565;HMDB00673;HMDB00207#HMDB00573	20 (32)	2.61e-05	0.00488	Linoleic acid,Palmitic acid
Transport of fatty acids	Reactome	5	HMDB00220;HMDB00673;HMDB02212;HMDB00207#HMDB00573;HMDB00827	9 (10)	2.82e-05	0.00488	Linoleic acid,Palmitic acid
Transcriptional regulation of white adipocyte differentiation	Wikipathways	5	HMDB01388;HMDB00673;HMDB01999;HMDB01043;HMDB00220	9 (9)	2.82e-05	0.00488	Linoleic acid,Eicosapentaenoic acid,Arachidonic acid,Palmitic acid
Drug metabolism - cytochrome P450 - Homo sapiens (human)	KEGG	8	HMDB13898;HMDB13899;HMDB13902;HMDB13903;HMDB41959;HMDB13900;HMDB13897;HMDB14021	31 (88)	8.06e-05	0.0134
Valproic acid pathway	Wikipathways	5	HMDB13898;HMDB13899;HMDB13900;HMDB13897;HMDB10323	11 (11)	9.54e-05	0.0152
Valproic Acid Metabolism Pathway	SMPDB	7	HMDB13898;HMDB13899;HMDB13902;HMDB13903;HMDB10323;HMDB13900;HMDB13897	25 (31)	0.000132	0.0202
Retinoid metabolism and transport	Wikipathways	6	HMDB03648;HMDB00220;HMDB00207#HMDB00573;HMDB36565;HMDB00673;HMDB03822	19 (32)	0.000197	0.0291	Linoleic acid,Palmitic acid
Regulation of lipid metabolism by Peroxisome proliferator-activated receptor alpha (PPARalpha)	Wikipathways	5	HMDB00220;HMDB00673;HMDB01999;HMDB01043;HMDB01388	13 (14)	0.000245	0.0349	Linoleic acid,Eicosapentaenoic acid,Arachidonic acid,Palmitic acid
GPCR ligand binding	Reactome	14	HMDB00220;HMDB01954;HMDB00827;HMDB02226;HMDB03073;HMDB01388;HMDB29943;HMDB06528;HMDB01999;HMDB03229;HMDB02925;HMDB00207#HMDB00573;HMDB00715;HMDB02183	101 (135)	0.000292	0.0401	Eicosapentaenoic acid,Palmitic acid
