# Supplementary material for: Obese rats intervened with Rhizoma coptidis revealed differential gene expression and microbiota by serum metabolomics
Source: BMC Complement Med Ther. 2021 Aug 11;21:208. doi: 10.1186/s12906-021-03382-3 (PMC8359625; doi:10.1186/s12906-021-03382-3)
Supplement: Supplementary file 1 — Additional file 1: Supplementary Materials and Methods. Supplementary Table 1. The diet composition on normal chow diet and high-fat diet. Supplementary Table 2. UPLC elution gradient for optimized UPLC-MS methods, ESI+. A is 99.9/0.1 water/formic acid and B is 99.9/0.1 acetonitrile/formic acid. Supplementary Table 3. Pre-administration: the of results the apparent indexes and serum biochemical indexes (\documentclass[12pt]{minimal} \usepackage{amsmath} \usepackage{wasysym} \usepackage{amsfonts} \usepackage{amssymb} \usepackage{amsbsy} \usepackage{mathrsfs} \usepackage{upgreek} \setlength{\oddsidemargin}{-69pt} \begin{document}$$\overline{x} \pm s$$\end{document}x¯±s). Supplementary Table 4. After dosing: the of results the apparent indexes and serum biochemical indexes (\documentclass[12pt]{minimal} \usepackage{amsmath} \usepackage{wasysym} \usepackage{amsfonts} \usepackage{amssymb} \usepackage{amsbsy} \usepackage{mathrsfs} \usepackage{upgreek} \setlength{\oddsidemargin}{-69pt} \begin{document}$$\overline{x} \pm s$$\end{document}x¯±s). Supplementary Table 5. After dosing: the of results amount of food ingested. Supplementary Table 6. The differences metabolites and association pathways of the Control and Model groups. Supplementary Table 7. The differences metabolites and association pathways of the RC and Model groups. Supplementary Figure 1. HPLC fingerprint of the RC decoction. (A) HPLC-UV chromatogram of Batch A. (B) HPLC-UV chromatogram of Batch B. Peaks were detected at 345nm (1, coptisine; 2, palmatine; 3, berberine hydrochloride). Supplementary Figure 2. The chromatograms of the serum sample of the rats in positive mode. (A) Typical TIC chromatogram obtained from the same serum sample of the rats with positive mode. (B) Typical BPI chromatogram obtained from the same serum sample of the rats with positive mode. Supplementary Figure 3. Identification of a potential marker. MS/MS spectrum; the collision energy was 20eV~30eV. Supplementary Figure 4. The pathwa [file 12906_2021_3382_MOESM1_ESM.zip › Supplementary Table 7.xlsx]

## Sheet: supplementary Table 7.
Supplementary Table 7.
The differences metabolites and association pathways of the RC and Model groups
pathway_name	pathway_source	num_overlapping_metabolites	overlapping_metabolites	num_all_pathway_metabolites	P_metabolites	Q_metabolites	potential biomakers
Amino acid transport across the plasma membrane	Reactome	7	HMDB00056;HMDB00517;HMDB00883;HMDB00192;HMDB00043;HMDB01310;HMDB00161	31 (32)	6.51e-05	0.145	Betaine,
Biosynthesis of unsaturated fatty acids - Homo sapiens (human)	KEGG	7	HMDB00220;HMDB00944;HMDB02925;HMDB02068;HMDB01043;HMDB00827;HMDB00207#HMDB00573	32 (54)	8.1e-05	0.145	Arachidonic acid
Primary bile acid biosynthesis - Homo sapiens (human)	KEGG	7	HMDB06892;HMDB01496;HMDB06893;HMDB01993;HMDB01419;HMDB06247;HMDB00138	38 (47)	0.000256	0.191
glutathione redox reactions I	HumanCyc	8	HMDB03634#HMDB36088;HMDB00252;HMDB36082;HMDB04610;HMDB01480;HMDB35092#HMDB35078;HMDB03450;HMDB34648	51 (99)	0.000293	0.191
Fatty acid biosynthesis - Homo sapiens (human)	KEGG	4	HMDB00220;HMDB00207#HMDB00573;HMDB00827;HMDB03229	11 (50)	0.000379	0.191	Palmitic acid
Free fatty acid receptors	Reactome	5	HMDB00220;HMDB03229;HMDB00207#HMDB00573;HMDB00827;HMDB02925	20 (24)	0.000472	0.191	Palmitic acid
Amino acid and oligopeptide SLC transporters	Reactome	7	HMDB00056;HMDB00517;HMDB00883;HMDB00192;HMDB00043;HMDB01310;HMDB00161	43 (45)	0.000569	0.191	Betaine,
fatty acid activation	HumanCyc	5	HMDB00220;HMDB00207#HMDB00573;HMDB00827;HMDB01043;HMDB00944	22 (38)	0.000759	0.191	Arachidonic acid,Palmitic acid
retinol biosynthesis	HumanCyc	5	HMDB00220;HMDB00207#HMDB00573;HMDB00827;HMDB01043;HMDB00944	22 (37)	0.000759	0.191	Arachidonic acid,Palmitic acid
Transport of inorganic cations/anions and amino acids/oligopeptides	Reactome	7	HMDB00056;HMDB00517;HMDB00883;HMDB00192;HMDB00043;HMDB01310;HMDB00161	46 (48)	0.000868	0.191	Betaine,
Bile Acid Biosynthesis	SMPDB	8	HMDB06247;HMDB00220;HMDB01496;HMDB01419;HMDB01993;HMDB06893;HMDB06892;HMDB00138	60 (61)	0.000911	0.191	Palmitic acid
27-Hydroxylase Deficiency	SMPDB	8	HMDB06247;HMDB00220;HMDB01496;HMDB01419;HMDB01993;HMDB06893;HMDB06892;HMDB00138	60 (61)	0.000911	0.191	Palmitic acid
Congenital Bile Acid Synthesis Defect Type II	SMPDB	8	HMDB06247;HMDB00220;HMDB01496;HMDB01419;HMDB01993;HMDB06893;HMDB06892;HMDB00138	60 (61)	0.000911	0.191	Palmitic acid
Cerebrotendinous Xanthomatosis (CTX)	SMPDB	8	HMDB06247;HMDB00220;HMDB01496;HMDB01419;HMDB01993;HMDB06893;HMDB06892;HMDB00138	60 (61)	0.000911	0.191	Palmitic acid
Familial Hypercholanemia (FHCA)	SMPDB	8	HMDB06247;HMDB00220;HMDB01496;HMDB01419;HMDB01993;HMDB06893;HMDB06892;HMDB00138	60 (61)	0.000911	0.191	Palmitic acid
Congenital Bile Acid Synthesis Defect Type III	SMPDB	8	HMDB06247;HMDB00220;HMDB01496;HMDB01419;HMDB01993;HMDB06893;HMDB06892;HMDB00138	60 (61)	0.000911	0.191	Palmitic acid
Zellweger Syndrome	SMPDB	8	HMDB06247;HMDB00220;HMDB01496;HMDB01419;HMDB01993;HMDB06893;HMDB06892;HMDB00138	60 (61)	0.000911	0.191	Palmitic acid
sphingosine and sphingosine-1-phosphate metabolism	HumanCyc	6	HMDB00220;HMDB00827;HMDB00944;HMDB01043;HMDB00252;HMDB00207#HMDB00573	36 (59)	0.00127	0.241	Arachidonic acid,Palmitic acid
Bile acid and bile salt metabolism	Wikipathways	7	HMDB06892;HMDB01496;HMDB06893;HMDB01993;HMDB01419;HMDB06247;HMDB00138	49 (70)	0.00128	0.241
Synthesis of bile acids and bile salts	Reactome	7	HMDB06247;HMDB01496;HMDB01419;HMDB01993;HMDB06893;HMDB06892;HMDB00138	52 (73)	0.00183	0.327
Bile acid and bile salt metabolism	Reactome	7	HMDB06247;HMDB01496;HMDB01419;HMDB01993;HMDB06893;HMDB06892;HMDB00138	53 (78)	0.00205	0.349
triacylglycerol degradation	HumanCyc	5	HMDB00220;HMDB00207#HMDB00573;HMDB00827;HMDB01043;HMDB00944	29 (56)	0.00283	0.424	Arachidonic acid,Palmitic acid
Alpha Linolenic Acid and Linoleic Acid Metabolism	SMPDB	4	HMDB02177;HMDB02177;HMDB01043;HMDB02925	18 (18)	0.00292	0.424	Arachidonic acid
Incretin Synthesis_ Secretion_ and Inactivation	Wikipathways	4	HMDB00220;HMDB03229;HMDB00207#HMDB00573;HMDB02925	18 (21)	0.00292	0.424	Palmitic acid
Transport of fatty acids	Reactome	3	HMDB00220;HMDB00207#HMDB00573;HMDB00827	9 (10)	0.00297	0.424	Palmitic acid
phospholipases	HumanCyc	5	HMDB00220;HMDB00207#HMDB00573;HMDB00827;HMDB01043;HMDB00944	30 (55)	0.0033	0.436	Arachidonic acid,Palmitic acid
sphingomyelin metabolism/ceramide salvage	HumanCyc	5	HMDB00220;HMDB00207#HMDB00573;HMDB00827;HMDB01043;HMDB00944	30 (55)	0.0033	0.436	Arachidonic acid,Palmitic acid
Protein digestion and absorption - Homo sapiens (human)	KEGG	6	HMDB00056;HMDB00738;HMDB00517;HMDB00883;HMDB00192;HMDB00161	44 (47)	0.00368	0.47
Na+/Cl- dependent neurotransmitter transporters	Reactome	5	HMDB00056;HMDB00161;HMDB00883;HMDB00517;HMDB00043	31 (31)	0.00383	0.471	Betaine,
Amine compound SLC transporters	Reactome	5	HMDB00056;HMDB00161;HMDB00883;HMDB00517;HMDB00043	34 (35)	0.00577	0.687	Betaine,
Cyanoamino acid metabolism - Homo sapiens (human)	KEGG	4	HMDB34171;HMDB29446;HMDB00883;HMDB34934	22 (45)	0.00627	0.722
bile acid biosynthesis_ neutral pathway	HumanCyc	5	HMDB06893;HMDB06892;HMDB01496;HMDB00138;HMDB01993	35 (44)	0.00656	0.732
Ubiquinone and other terpenoid-quinone biosynthesis - Homo sapiens (human)	KEGG	5	HMDB02902;HMDB38959;HMDB32470;HMDB06816;HMDB06818	36 (90)	0.00741	0.758
the visual cycle I (vertebrates)	HumanCyc	5	HMDB00220;HMDB00207#HMDB00573;HMDB00827;HMDB01043;HMDB00944	36 (58)	0.00741	0.758	Arachidonic acid,Palmitic acid
Transmembrane transport of small molecules	Reactome	13	HMDB00056;HMDB00161;HMDB00517;HMDB00220;HMDB00883;HMDB00827;HMDB01496;HMDB00192;HMDB00043;HMDB01310;HMDB06247;HMDB00207#HMDB00573;HMDB00138	178 (216)	0.00743	0.758	Betaine,Palmitic acid
SLC-mediated transmembrane transport	Reactome	11	HMDB00056;HMDB00517;HMDB00220;HMDB00883;HMDB00827;HMDB00192;HMDB00043;HMDB01310;HMDB00161;HMDB00207#HMDB00573;HMDB00138	143 (165)	0.00953	0.945	Betaine,Palmitic acid
De novo fatty acid biosynthesis	EHMN	4	HMDB00220;HMDB00207#HMDB00573;HMDB00827;HMDB00944	25 (59)	0.01	0.959	Palmitic acid
Cytochrome P450 - arranged by substrate type	Reactome	8	HMDB00738;HMDB01496;HMDB01043;HMDB01419;HMDB11664;HMDB06247;HMDB03550;HMDB01993	89 (116)	0.0111	0.959	Arachidonic acid
Metabolic disorders of biological oxidation enzymes	Reactome	17	HMDB02925;HMDB00738;HMDB00517;HMDB00161;HMDB00220;HMDB00883;HMDB01496;HMDB00827;HMDB03546;HMDB01043;HMDB03229;HMDB01419;HMDB11664;HMDB06247;HMDB00207#HMDB00573;HMDB03550;HMDB01993	274 (382)	0.0113	0.959	Arachidonic acid,Palmitic acid
Regulation of lipid metabolism by Peroxisome proliferator-activated receptor alpha (PPARalpha)	Reactome	2	HMDB00220;HMDB01043	5 (5)	0.0113	0.959	Arachidonic acid,Palmitic acid
Activation of Gene Expression by SREBP (SREBF)	Wikipathways	2	HMDB00220;HMDB01043	5 (5)	0.0113	0.959	Arachidonic acid,Palmitic acid
YAP1- and WWTR1 (TAZ)-stimulated gene expression	Wikipathways	2	HMDB00220;HMDB01043	5 (5)	0.0113	0.959	Arachidonic acid,Palmitic acid
Sphingolipid de novo biosynthesis	Reactome	4	HMDB01480;HMDB00252;HMDB04610;HMDB00827	28 (31)	0.015	1
Reuptake of GABA	Reactome	2	HMDB00056;HMDB00043	6 (6)	0.0165	1	Betaine,
Circadian Clock	Wikipathways	2	HMDB00220;HMDB01043	6 (7)	0.0165	1	Arachidonic acid,Palmitic acid
RXR and RAR heterodimerization with other nuclear receptor	PID	2	HMDB01419;HMDB01496	6 (6)	0.0165	1
leukotriene biosynthesis	HumanCyc	4	HMDB00161;HMDB00883;HMDB01043;HMDB00517	29 (30)	0.0169	1	Arachidonic acid
Synthesis of bile acids and bile salts via 7alpha-hydroxycholesterol	Reactome	5	HMDB06893;HMDB06892;HMDB01496;HMDB00138;HMDB01993	45 (51)	0.0188	1
D-Arginine and D-ornithine metabolism - Homo sapiens (human)	KEGG	2	HMDB03416;HMDB00517	7 (10)	0.0226	1
Retinoid metabolism and transport	Reactome	3	HMDB00220;HMDB00207#HMDB00573;HMDB00827	18 (29)	0.023	1	Palmitic acid
Endogenous sterols	Reactome	4	HMDB01419;HMDB06247;HMDB01496;HMDB01993	32 (40)	0.0237	1
The canonical retinoid cycle in rods (twilight vision)	Reactome	3	HMDB00220;HMDB00207#HMDB00573;HMDB00827	19 (30)	0.0267	1	Palmitic acid
Bile acid biosynthesis	EHMN	5	HMDB06893;HMDB06892;HMDB01496;HMDB00138;HMDB01993	50 (55)	0.0285	1
Proton/oligonucleotide cotransporters	Reactome	3	HMDB00161;HMDB00883;HMDB00517	20 (21)	0.0306	1
Sphingolipid metabolism - Homo sapiens (human)	KEGG	3	HMDB01480;HMDB00252;HMDB04610	20 (25)	0.0306	1
Azithromycin Action Pathway	SMPDB	3	HMDB00161;HMDB00883;HMDB01916#HMDB14352	20 (20)	0.0306	1
Endosomal/Vacuolar pathway	Reactome	3	HMDB00161;HMDB00883;HMDB00517	20 (20)	0.0306	1
Pantothenate and CoA biosynthesis - Homo sapiens (human)	KEGG	3	HMDB00056;HMDB00883;HMDB01416	20 (28)	0.0306	1
Phase 1 - Functionalization of compounds	Wikipathways	8	HMDB00738;HMDB01496;HMDB01043;HMDB01993;HMDB01419;HMDB11664;HMDB06247;HMDB03550	109 (137)	0.0339	1	Arachidonic acid
Glucose Homeostasis	Wikipathways	3	HMDB00883;HMDB00517;HMDB00138	21 (21)	0.0348	1
Fatty Acids bound to GPR40 (FFAR1) regulate insulin secretion	Reactome	2	HMDB00220;HMDB00207#HMDB00573	9 (11)	0.0371	1	Palmitic acid
Transcriptional Regulation of White Adipocyte Differentiation	Wikipathways	2	HMDB00220;HMDB01043	9 (9)	0.0371	1	Arachidonic acid,Palmitic acid
Regulation of Lipid Metabolism by Peroxisome proliferator-activated receptor alpha (PPARalpha)	Wikipathways	2	HMDB00220;HMDB01043	9 (10)	0.0371	1	Arachidonic acid,Palmitic acid
Free fatty acids regulate insulin secretion	Reactome	2	HMDB00220;HMDB00207#HMDB00573	9 (11)	0.0371	1	Palmitic acid
3-Phosphoglycerate dehydrogenase deficiency	SMPDB	5	HMDB01167;HMDB00161;HMDB00271;HMDB00517;HMDB00043	55 (55)	0.0409	1	Betaine,
Non Ketotic Hyperglycinemia	SMPDB	5	HMDB01167;HMDB00161;HMDB00271;HMDB00517;HMDB00043	55 (55)	0.0409	1	Betaine,
Glycine and Serine Metabolism	SMPDB	5	HMDB01167;HMDB00161;HMDB00271;HMDB00517;HMDB00043	55 (55)	0.0409	1	Betaine,
Dimethylglycinuria	SMPDB	5	HMDB01167;HMDB00161;HMDB00271;HMDB00517;HMDB00043	55 (55)	0.0409	1	Betaine,
Hyperglycinemia_ non-ketotic	SMPDB	5	HMDB01167;HMDB00161;HMDB00271;HMDB00517;HMDB00043	55 (55)	0.0409	1	Betaine,
Dimethylglycine Dehydrogenase Deficiency	SMPDB	5	HMDB01167;HMDB00161;HMDB00271;HMDB00517;HMDB00043	55 (55)	0.0409	1	Betaine,
Sarcosinemia	SMPDB	5	HMDB01167;HMDB00161;HMDB00271;HMDB00517;HMDB00043	55 (55)	0.0409	1	Betaine,
Dihydropyrimidine Dehydrogenase Deficiency (DHPD)	SMPDB	5	HMDB01167;HMDB00161;HMDB00271;HMDB00517;HMDB00043	55 (55)	0.0409	1	Betaine,
Signaling by GPCR	Reactome	8	HMDB00517;HMDB00220;HMDB00827;HMDB02925;HMDB01043;HMDB03229;HMDB00207#HMDB00573;HMDB03546	114 (153)	0.0427	1	Arachidonic acid,Palmitic acid
tRNA charging	HumanCyc	3	HMDB00161;HMDB00883;HMDB00517	23 (24)	0.0441	1
Aminoacyl-tRNA biosynthesis - Homo sapiens (human)	KEGG	3	HMDB00161;HMDB00883;HMDB00517	23 (52)	0.0441	1
Gastrin-CREB signalling pathway via PKC and MAPK	Reactome	4	HMDB00220;HMDB00207#HMDB00573;HMDB01043;HMDB00517	39 (46)	0.0451	1	Arachidonic acid,Palmitic acid
G alpha (q) signalling events	Reactome	4	HMDB00220;HMDB00207#HMDB00573;HMDB01043;HMDB00517	39 (46)	0.0451	1	Arachidonic acid,Palmitic acid
Miscellaneous substrates	Reactome	2	HMDB00738;HMDB01043	10 (15)	0.0453	1	Arachidonic acid
GPCR ligand binding	Reactome	7	HMDB00517;HMDB00220;HMDB00827;HMDB02925;HMDB03229;HMDB00207#HMDB00573;HMDB03546	96 (129)	0.0477	1	Palmitic acid
Defective ACTH causes Obesity and Pro-opiomelanocortinin deficiency (POMCD)	Reactome	7	HMDB00517;HMDB00220;HMDB00827;HMDB02925;HMDB03229;HMDB00207#HMDB00573;HMDB03546	96 (129)	0.0477	1	Palmitic acid
